# Supplementary material for: Cardiac Involvement in Patients with Multisystem Inflammatory Syndrome in Children (MIS-C) in Poland
Source: Biomedicines. 2023 Apr 23;11(5):1251. doi: 10.3390/biomedicines11051251 (PMC10215748; doi:10.3390/biomedicines11051251)
Supplement: Supplementary file 1 [file biomedicines-11-01251-s001.zip]

Archive with 1 entries (1 files):
- biomedicines-2307055-supplementary.pdf
